# Supplementary material for: Harnessing Nanomedicine to Potentiate the Chemo-Immunotherapeutic Effects of Doxorubicin and Alendronate Co-Encapsulated in Pegylated Liposomes
Source: Pharmaceutics. 2023 Nov 9;15(11):2606. doi: 10.3390/pharmaceutics15112606 (PMC10675201; doi:10.3390/pharmaceutics15112606)
Supplement: Supplementary file 1 [file pharmaceutics-15-02606-s001.zip]

Archive with 1 entries (1 files):
- pharmaceutics-2673276-supplementary.pdf
